# Supplementary material for: Conjugation with Phospholipids as a Modification Increasing Anticancer Activity of Phenolic Acids in Metastatic Melanoma—In Vitro and In Silico Studies
Source: Int J Mol Sci. 2021 Aug 5;22(16):8397. doi: 10.3390/ijms22168397 (PMC8395125; doi:10.3390/ijms22168397)
Supplement: Supplementary file 1 [file ijms-22-08397-s001.zip]

Archive with 5 entries (5 files):
- fig s1.jpg
- fig s2.jpg
- fig s3.jpg
- fig s4.jpg
- supplemantary figure legends.pdf
